# Supplementary material for: Early Glucose Variability Is Associated with Mortality in Critically Ill Children: A Retrospective Pediatric Intensive Care Study
Source: Nutrients. 2026 Jul 14;18(14):2304. doi: 10.3390/nu18142304 (PMC13416361; doi:10.3390/nu18142304)
Supplement: Supplementary file 1 [file nutrients-18-02304-s001.zip]

Archive with 1 entries (1 files):
- nutrients-4392764-supplementary.pdf
